# Supplementary material for: Donor-Acceptor-Based Organic Polymer Semiconductor Materials to Achieve High Hole Mobility in Organic Field-Effect Transistors
Source: Polymers (Basel). 2023 Sep 9;15(18):3713. doi: 10.3390/polym15183713 (PMC10538171; doi:10.3390/polym15183713)
Supplement: Supplementary file 1 [file polymers-15-03713-s001.zip]

Archive with 1 entries (1 files):
- polymers-2594152-supplementary.pdf
